# Supplementary material for: Design and Characterization of Electrochemical Sensor for the Determination of Mercury(II) Ion in Real Samples Based upon a New Schiff Base Derivative as an Ionophore
Source: Sensors (Basel). 2021 Apr 25;21(9):3020. doi: 10.3390/s21093020 (PMC8123339; doi:10.3390/s21093020)
Supplement: Supplementary file 1 [file sensors-21-03020-s001.zip]

Archive with 1 entries (1 files):
- sensors-1176902-supplementary.pdf
